# Supplementary material for: Oculometric Assessment of Sensorimotor Impairment Associated with Liver Disease Is as Sensitive as Standard of Care Cognitive Tests
Source: Geriatrics (Basel). 2025 Aug 19;10(4):112. doi: 10.3390/geriatrics10040112 (PMC12385179; doi:10.3390/geriatrics10040112)
Supplement: Supplementary file 1 [file geriatrics-10-00112-s001.zip]

Archive with 1 entries (1 files):
- geriatrics-3765470-supplementary.xlsx
