# Supplementary material for: Oculometric Assessment of Sensorimotor Impairment Associated with Liver Disease Is as Sensitive as Standard of Care Cognitive Tests
Source: Geriatrics (Basel). 2025 Aug 19;10(4):112. doi: 10.3390/geriatrics10040112 (PMC12385179; doi:10.3390/geriatrics10040112)
Supplement: Supplementary file 1 [file geriatrics-10-00112-s001.zip › geriatrics-3765470-supplementary.xlsx]

## Sheet: minimal data set
Record ID	Cirrhosis Diagnosis	Is cirrhosis decompensated or compensated	Number Connection Test A (seconds)	Number Connection Test B (seconds)	Digit Symbol Test (raw score in 90 seconds)	Digit Symbol Test (raw score in 120 seconds)	Line Tracing test (seconds)	LTT composite	Line Tracing Test Errors	Serial Dotting Test (seconds)	PHES composite	Minimal hepatic encephalopathy diagnosed?	Neurofit	Neurofit Latency	Neurofit Acceleration	Neurofit Sacc Amplitude	Neurofit Gain	Neurofit Prop Smooth	Neurofit anisotropy	Neurofit Asymmetry	Neurofit noise	Neurofit SPD Responsiveness	Neurofit SPD noise	Complete?
2	No	Not applicable	42.24	58.94	51	73	61.25	63.25	2	60.29	0	No	-1.26	-0.15	0.11	-2.27	-2.42	-1.66	-1.12	0.04	-1.72	1.53	-2.25	Complete
7	No	Not applicable	50.4	81.11	45	63	62.11	62.11	0	39.67	-3	No	-1.06	-1.31	0	-0.21	-1.31	0.48	0.02	-3	-0.86	-4.03	-0.21	Complete
8	No	Not applicable	30.13	62.22	60	78	68.55	69.55	1	47.34	2	No	-1.02	-1.6	0.61	0.34	-1.38	-0.17	4.42	-3.74	-1.01	-2.4	-1.54	Complete
9	No	Not applicable	32.59	57.9	44	80	63.14	64.14	1	89.44	0	No	-0.82	-1.9	-0.84	0.07	0.04	-0.39	4.32	1.93	-1	-1.57	-1	Complete
10	No	Not applicable	24.75	54.39	57	74	46.09	47.09	1	54.51	2	No	-0.48	-0.73	-0.26	-0.26	0.12	1.2	-1.64	-2.05	0.27	-3.71	0.04	Complete
11	No	Not applicable	64.73	66.22	47	60	113.35	113.35	0	34.84	-2	No	0.64	0.58	0.39	0.54	0.87	1.8	1.26	-1.02	0.32	-1.6	1.62	Complete
12	No	Not applicable	33.07	122.33	34	43	71.74	75.74	4	58.74	-2	No	-3.27	-2.19	-1.97	-0.18	-5.25	-1.19	-1.58	-6.42	-9.79	-2.82	0.49	Complete
29	No	Not applicable	45.19	80.99	42	57	45.07	57.07	12	60.99	0	No	-3	-2.33	-1.34	-1.32	-5.03	-4.38	2.31	0.91	-4.68	-2.26	0.34	Complete
31	No	Not applicable	38.25	43.02	45	61	79.35	79.35	0	54.29	1	No	-2.3	-3.06	-1.26	-1.03	-3.42	-1.11	0.23	-2.82	-4.59	-0.72	-0.91	Complete
32	No	Not applicable	30.82	32.37	72	80	87.49	87.49	0	69.73	1	No	-1.17	-0.73	-1.74	0.33	-2.01	-0.81	0.01	-1.81	0.06	-1.47	-1.78	Complete
33	No	Not applicable	44.2	52.07	56	74	94.7	94.7	0	33	1	No	1.17	-0.73	0.21	-0.49	4.41	1	1.51	1.98	1.13	1.71	0.96	Complete
36	No	Not applicable	44	70	41	51	62	65	3	82	-1	No	-1.86	-1.31	-0.32	-2.12	-0.98	0.29	-0.09	-5.75	-1.07	-4.25	-3.28	Complete
37	No	Not applicable	59.27	103.76	40	53	142.85	143.85	1	51.66	-3	No	-0.05	-0.29	-0.58	0.63	-0.96	0.64	-0.36	-2.29	0.16	0.06	-0.02	Complete
42	No	Not applicable	26.13	34.6	65	80	86.61	86.61	0	57.72	2	No	0.29	0.15	1.13	-0.55	-0.04	0.85	2.92	0.2	0.72	0.51	-0.72	Complete
43	No	Not applicable	31.53	63.37	62	80	74.65	74.65	0	67.79	0	No	0.94	-0.44	0.5	-0.07	1.9	2.45	-1.77	-0.63	0.73	0.8	0.73	Complete
46	No	Not applicable	30.27	38.2	57	58	40.92	44.92	4	37.32	0	No	-0.32	-1.31	0.63	1.18	0.71	-0.51	-1.17	-3.9	0.26	-2.82	-0.36	Complete
47	No	Not applicable	22.99	63.51	61	80	57.7	57.7	0	64.36	1	No	-0.82	-0.87	0.84	0.62	1.14	-1.7	2.31	0.91	-0.13	-2.88	-2.78	Complete
48	No	Not applicable	29.42	51.24	45	61	139.58	139.58	0	81.01	0	No	0.59	-1.6	1.63	1.04	1.78	-0.22	0.63	1.14	0.44	0.4	0.64	Complete
49	No	Not applicable	62.69	116.6	31	41	52	61	9	53.66	-5	Yes	-0.4	-2.33	-0.66	0.48	1.4	0.11	-0.75	2.31	-0.95	-0.56	-0.29	Complete
1	Yes	Compensated	50.23	85.09	27	37	41.89	58.89	17	59.31	-2	No	-3.89	-2.62	-1.71	-0.48	-3.2	-2.55	1.44	-7.75	-10.82	-4.76	-1.06	Complete
3	Yes	Compensated	71.39	105.93	47	62	194.45	194.45	0	82.18	-6	Yes	0.02	-1.31	-0.58	-0.26	0.95	0.24	-1.23	-4.48	-0.81	1.26	0.67	Complete
4	Yes	Decompensated	62.34	103.94	27	35	152.88	155.88	3	115.66	-8	Yes	-3.53	-0.73	-1.61	-0.85	-3.93	-2.96	7.17	-4.24	-6.62	-3.98	-4.02	Complete
5	Yes	Decompensated	246.04	9999999	13	18	69.58	165.85	20	145.85	-14	Yes	-3.76	-0.87	-2.84	0.03	-7.9	-3.7	7.08	-4.27	-8.02	-4.77	1.75	Complete
6	Yes	Decompensated	95.24	176.03	22	31	161.34	162.34	1	134.06	-12	Yes	-2.41	-2.92	-0.26	-1.29	-4.36	-2.78	-0.75	-2.51	-5.76	2.2	-1.68	Complete
13	Yes	Compensated	62	66.12	33	42	129.76	129.76	0	80.64	-4	Yes	-2.74	-2.77	-1.03	0.17	-2.92	-2.84	-2.15	5.66	-5.16	-3.69	-0.92	Complete
14	Yes	Decompensated	31.98	106.29	40	52	37.12	46.12	9	53.52	1	No	-2.65	-1.31	-1.18	-1.21	-1.71	-1.14	-1.65	-8.73	-7.36	-2.74	-1.92	Complete
15	Yes	Decompensated	42.25	85	46	60	78.03	80.03	2	88.88	0	No	-0.1	-1.31	-1.24	-0.05	4.41	0.29	2.91	0.62	-2.04	-0.05	-0.74	Complete
16	Yes	Decompensated	66.6	288.18	26	32	58.58	77.58	19	103.93	-9	Yes	-3.01	-1.17	-1.82	-0.45	-1.47	-2.49	6.47	-0.23	-5.85	-6.77	-1.1	Complete
17	Yes	Decompensated	33.24	87.92	35	44	48.24	51.24	3	42.65	1	No	-1.4	-1.17	-0.97	-0.88	-1.68	-1.98	0.36	-3.41	-3.91	3.25	-2.5	Complete
18	Yes	Decompensated	80.84	141.57	26	33	73.34	77.34	4	67.26	-7	Yes	-2.76	-1.6	-1.16	-1.22	-2.15	-2.39	6.59	-3.88	-5.24	-4.48	-1.05	Complete
19	Yes	Decompensated	39.14	91.58	43	58	53.99	59.99	6	84.02	-1	No	-1.87	-2.48	-2.18	0.42	2.25	-0.45	2.31	0.91	-3.51	-5.15	-2.01	Complete
20	Yes	Decompensated	38.21	50.12	28	40	106.96	108.96	2	86.52	-3	No	-3.55	-1.31	-1.95	-1.32	-2.45	-3.24	4.13	8.15	-6.75	-5.27	-2.59	Complete
22	Yes	Decompensated	30.68	129.64	26	35	52.38	56.38	4	47.61	-2	No	0.05	-1.17	1.32	2.4	0.54	-0.33	4.16	-2.5	-0.12	-2.15	-0.14	Complete
23	Yes	Compensated	41.77	67.3	44	58	73.08	75.08	2	53.34	1	No	-1.89	-1.31	-1.32	0.12	-4.66	-1.08	-5.9	-3.72	-4.47	2.21	-2.7	Complete
24	Yes	Decompensated	64.13	97.43	38	48	95.24	97.24	2	59.04	-4	Yes	-5.19	-4.37	-1.95	-0.29	-4.24	-3.82	-8.38	8.76	16.03	-3.31	-2.32	Complete
25	Yes	Decompensated	55.19	115.57	30	40	27.63	45.63	18	78.8	-5	Yes	-2.54	-2.04	-1.24	-3.52	-2.62	-2.21	-3.56	-2.93	-4.04	-1.19	-0.91	Complete
26	Yes	Decompensated	56.94	999	31	41	66.69	66.69	0	67.45	-7	Yes	-3.82	-3.06	-1.71	-1.56	-5.03	-4.51	-5.61	3.76	-6.32	-3.28	-1.29	Complete
27	Yes	Decompensated	64.73	158.27	26	35	69.5	84.5	15	136.39	-9	Yes	-3.78	-2.19	-2.42	-1.1	-6.67	-1.88	6.85	6.01	-8.16	-3.49	-0.57	Complete
28	Yes	Decompensated	64.89	160.1	26	33	70.41	71.41	1	97.4	-8	Yes	-3.24	-2.62	-1.95	-0.84	-6.43	-5.83	2.31	0.91	-4.46	-0.77	0.26	Complete
30	Yes	Compensated	36.29	99.64	40	53	100.78	100.78	0	105.14	-4	Yes	0.83	0.29	0.18	0.25	1.42	1.12	-1.06	-1.04	0.08	1.15	1.32	Complete
34	Yes	Decompensated	74.32	267.22	19	26	58.87	93.87	35	174.68	-11	Yes	-5.64	-1.9	3.11	-3.6	2.59	-3	2.31	0.91	-8.44	1.26	-1.32	Complete
35	Yes	Compensated	34.91	54.11	61	80	46.98	53.98	7	76.67	0	No	1.08	0.44	0.68	-1.37	4.41	0.95	-0.04	-0.4	0.02	2.52	-0.07	Complete
38	Yes	Decompensated	32.27	83.24	41	54	47.13	50.13	3	69.49	-2	No	-2.59	-2.19	0.32	-2.26	-1.59	-1.4	13.96	5.35	-4.14	-3.49	-3.39	Complete
39	Yes	Decompensated	49.06	107.86	41	56	138.01	139.01	1	107.48	-6	Yes	-0.91	-2.04	-0.24	-0.57	1.41	-1.09	2.43	-5.38	-2.84	1.97	-2.84	Complete
40	Yes	Compensated	33.32	59.07	55	72	55.43	57.43	2	92.99	-1	No	-1.97	-2.19	-1.74	-0.37	-2.67	-1.45	-3.2	-2.88	-3	-1.06	-1.32	Complete
41	Yes	Compensated	46.92	71.36	42	56	62.37	68.37	6	81.2	-1	No	-2.89	-1.75	-2.11	-0.23	-3.77	-4.4	2.38	3.58	-3.94	-2.83	-1.19	Complete
44	Yes	Compensated	24.32	78.83	52	71	73.16	77.16	4	47.26	2	No	-0.01	-1.17	0.03	0.05	-0.32	0.79	0.85	1.41	-0.02	0.03	0.55	Complete
45	Yes	Compensated	32.07	99.2	33	42	94.06	97.06	3	73.04	-2	No	-1.74	-2.19	-1.11	-0.61	-2.52	-1.29	-1.65	1.1	-2.62	-2.12	0.31	Complete
